# Supplementary material for: Chemotherapy Toxicity in Older Adults Optimized by Geriatric Assessment and Intervention: A Non-Comparative Analysis
Source: Curr Oncol. 2022 Aug 26;29(9):6167–76. doi: 10.3390/curroncol29090484 (PMC9498117; doi:10.3390/curroncol29090484)
Supplement: Supplementary file 1 [file curroncol-29-00484-s001.zip]

Archive with 1 entries (1 files):
- curroncol-1779676-supplementary.pdf
